# Supplementary material for: The Therapeutic Effect and the Potential Mechanism of Flavonoids and Phenolics of Moringa oleifera Lam. Leaves against Hyperuricemia Mice
Source: Molecules. 2022 Nov 25;27(23):8237. doi: 10.3390/molecules27238237 (PMC9738809; doi:10.3390/molecules27238237)
Supplement: Supplementary file 1 [file molecules-27-08237-s001.zip]

Archive with 1 entries (1 files):
- molecules-2042254-supplementary.pdf
